# Supplementary material for: The Significance of an Initial Controlling Nutritional Status Score in Predicting the Functional Outcome, Complications, and Mortality in a First-Ever Ischemic Stroke
Source: Nutrients. 2024 Oct 12;16(20):3461. doi: 10.3390/nu16203461 (PMC11509889; doi:10.3390/nu16203461)
Supplement: Supplementary file 1 [file nutrients-16-03461-s001.zip]

Archive with 1 entries (1 files):
- nutrients-3241876-supplementary.pdf
